# Supplementary material for: Participatory Action Design and Engineering of Powered Personal Transfer System for Wheelchair Users: Initial Design and Assessment
Source: Sensors (Basel). 2023 Jun 13;23(12):5540. doi: 10.3390/s23125540 (PMC10303711; doi:10.3390/s23125540)
Supplement: Supplementary file 1 [file sensors-23-05540-s001.zip]

Archive with 1 entries (1 files):
- sensors-2350108-supplementary.pptx
